# Supplementary material for: ﻿Three new species of Polleniidae (Diptera) from China
Source: Zookeys. 2025 Feb 18;1228:99–114. doi: 10.3897/zookeys.1228.129419 (PMC11862896; doi:10.3897/zookeys.1228.129419)
Supplement: XML Treatment for Dexopollenia [file zookeys.1228.129419-treatment1.xml]

<!DOCTYPE tp:taxon-treatment
  PUBLIC "-//TaxonX//DTD Taxonomic Treatment Publishing DTD v0 20100105//EN" "tax-treatment-NSO.dtd">
<tp:taxon-treatment xmlns:tp="http://www.plazi.org/taxpub"><tp:treatment-meta><kwd-group><label>Taxon classification</label><kwd>
                <named-content content-type="kingdom">Animalia</named-content>
              </kwd><kwd>
                <named-content content-type="order">Diptera</named-content>
              </kwd><kwd>
                <named-content content-type="family">Polleniidae</named-content>
              </kwd></kwd-group><mixed-citation publication-type="journal"><person-group><name><surname>Liu</surname><given-names>Shixin</given-names></name><name><surname>Ji</surname><given-names>Honghu</given-names></name><name><surname>Li</surname><given-names>Wenliang</given-names></name><name><surname>Yao</surname><given-names>Gang</given-names></name></person-group><article-title>﻿Three new species of <tp:taxon-name><tp:taxon-name-part taxon-name-part-type="family">Polleniidae</tp:taxon-name-part></tp:taxon-name> (<tp:taxon-name><tp:taxon-name-part taxon-name-part-type="order">Diptera</tp:taxon-name-part></tp:taxon-name>) from China</article-title><source>Zookeys</source><day>18</day><month>02</month><year>2025</year><volume>1228</volume><fpage>99</fpage><lpage>114</lpage><pub-id pub-id-type="doi">10.3897/zookeys.1228.129419</pub-id></mixed-citation></tp:treatment-meta><tp:nomenclature><label>﻿Genus</label><tp:taxon-name>
              <object-id xmlns:xlink="http://www.w3.org/1999/xlink" content-type="arpha" xlink:type="simple">9552CD03-ED74-55D5-AA8C-1314EFA4CA68</object-id>
              <tp:taxon-name-part taxon-name-part-type="genus" reg="Dexopollenia">Dexopollenia</tp:taxon-name-part>
            </tp:taxon-name><tp:taxon-authority>Townsend, 1917</tp:taxon-authority><tp:nomenclature-citation-list><tp:nomenclature-citation><tp:taxon-name>
                  <tp:taxon-name-part taxon-name-part-type="genus" reg="Dexopollenia">Dexopollenia</tp:taxon-name-part>
                </tp:taxon-name><comment>Townsend, 1917: 201. Type species: <tp:taxon-name><tp:taxon-name-part taxon-name-part-type="genus" reg="Dexopollenia">Dexopollenia</tp:taxon-name-part><tp:taxon-name-part taxon-name-part-type="species" reg="testacea">testacea</tp:taxon-name-part></tp:taxon-name> Townsend, 1917 (original designation).</comment></tp:nomenclature-citation></tp:nomenclature-citation-list></tp:nomenclature><tp:treatment-sec sec-type="diagnosis" id="SECID0E1IAE"><title>Diagnosis.</title><p>Adults of this genus can be recognized by the combination of the following characters: body length 5–10 mm; eyes with hairs or bare; males frons narrow, interfrontalia surface disappears at narrowest part parafacial bare, arista plumose, vibrissa approaches epistoma; thorax with golden tomentum or soft hairs, propleura and basisternum of prothorax bare; postalar declivity with hairs, <abbrev xmlns:xlink="http://www.w3.org/1999/xlink" xlink:title="sternopleural setae" id="ABBRID0EDJAE" xlink:type="simple">spl</abbrev> 1+1; subcostal sclerite with yellow hairs but no black setulae; radial stem vein and subalar knob bare, 2R<sub>5</sub> open, M<sub>1+2</sub> tip gently curved forward in a wide obtuse angle or very gently in an arc, lower calypter bare; T<sub>3–5</sub> with strong marginal bristles on the backside (<xref ref-type="bibr" rid="B8">Fan 1997</xref>).</p></tp:treatment-sec><tp:treatment-sec sec-type="distribution" id="SECID0ERJAE"><title>Distribution.</title><p>Australasian, Oriental and Palaearctic.</p></tp:treatment-sec><ref-list><ref id="B8"><mixed-citation xmlns:xlink="http://www.w3.org/1999/xlink" xlink:type="simple"><person-group><name name-style="western"><surname>Fan</surname><given-names>ZD</given-names></name></person-group> (<year>1997</year>) <tp:taxon-name><tp:taxon-name-part taxon-name-part-type="order">Diptera</tp:taxon-name-part></tp:taxon-name>: <tp:taxon-name><tp:taxon-name-part taxon-name-part-type="family">Calliphoridae</tp:taxon-name-part></tp:taxon-name>, 407–438. In: Fauna Sinica <tp:taxon-name><tp:taxon-name-part taxon-name-part-type="class">Insecta</tp:taxon-name-part></tp:taxon-name> Vol. 6. Science Press, Beijing, 1–707.</mixed-citation></ref></ref-list></tp:taxon-treatment>
