# Supplementary material for: ﻿Three new species of Polleniidae (Diptera) from China
Source: Zookeys. 2025 Feb 18;1228:99–114. doi: 10.3897/zookeys.1228.129419 (PMC11862896; doi:10.3897/zookeys.1228.129419)
Supplement: XML Treatment for Dexopollenia guangxiensis [file zookeys.1228.129419-treatment2.xml]

<!DOCTYPE tp:taxon-treatment
  PUBLIC "-//TaxonX//DTD Taxonomic Treatment Publishing DTD v0 20100105//EN" "tax-treatment-NSO.dtd">
<tp:taxon-treatment xmlns:tp="http://www.plazi.org/taxpub"><tp:treatment-meta><kwd-group><label>Taxon classification</label><kwd>
                <named-content content-type="kingdom">Animalia</named-content>
              </kwd><kwd>
                <named-content content-type="order">Diptera</named-content>
              </kwd><kwd>
                <named-content content-type="family">Polleniidae</named-content>
              </kwd></kwd-group><mixed-citation publication-type="journal"><person-group><name><surname>Liu</surname><given-names>Shixin</given-names></name><name><surname>Ji</surname><given-names>Honghu</given-names></name><name><surname>Li</surname><given-names>Wenliang</given-names></name><name><surname>Yao</surname><given-names>Gang</given-names></name></person-group><article-title>﻿Three new species of <tp:taxon-name><tp:taxon-name-part taxon-name-part-type="family">Polleniidae</tp:taxon-name-part></tp:taxon-name> (<tp:taxon-name><tp:taxon-name-part taxon-name-part-type="order">Diptera</tp:taxon-name-part></tp:taxon-name>) from China</article-title><source>Zookeys</source><day>18</day><month>02</month><year>2025</year><volume>1228</volume><fpage>99</fpage><lpage>114</lpage><pub-id pub-id-type="doi">10.3897/zookeys.1228.129419</pub-id></mixed-citation></tp:treatment-meta><tp:nomenclature><label>﻿</label><tp:taxon-name>
              <object-id xmlns:xlink="http://www.w3.org/1999/xlink" content-type="arpha" xlink:type="simple">60FDC2C1-25A9-5B1B-A0A3-D29F21A1494C</object-id>
              <tp:taxon-name-part taxon-name-part-type="genus" reg="Dexopollenia">Dexopollenia</tp:taxon-name-part>
              <tp:taxon-name-part taxon-name-part-type="species" reg="guangxiensis">guangxiensis</tp:taxon-name-part>
              <object-id xmlns:xlink="http://www.w3.org/1999/xlink" content-type="zoobank" xlink:type="simple">https://zoobank.org/C184C0F4-76C0-4E66-980E-394BF9AAB9C3</object-id>
            </tp:taxon-name><tp:taxon-authority>Liu, Li &amp; Yao</tp:taxon-authority><tp:taxon-status xmlns:xlink="http://www.w3.org/1999/xlink" xlink:type="simple">sp. nov.</tp:taxon-status><xref ref-type="fig" rid="F1">Figs 1–5</xref><xref ref-type="fig" rid="F2">, 6–10</xref></tp:nomenclature><tp:treatment-sec sec-type="type material" id="SECID0EP3AE"><title>Type material.</title><p><bold><italic>Holotype</italic></bold> • (dissected), male (<named-content xmlns:xlink="http://www.w3.org/1999/xlink" content-type="dwc:institutional_code" xlink:title="Insect Collection of Henan University of Science and Technology, Luoyang, Henan, China" xlink:href="http://grbio.org/institution/henan-university" xlink:type="simple">HAUST</named-content>), China: Guangxi Zhuang Autonomous Region, Guilin City, Lingui District, Huangsha Yao Township, Anjiangping, <named-content xmlns:xlink="http://www.w3.org/1999/xlink" content-type="dwc:verbatimCoordinates" xlink:type="simple"><named-content content-type="geo-json" specific-use="{&#34;type&#34;:&#34;Point&#34;,&#34;coordinates&#34;:[110.567778,25.918333]}" id="NCID0EC4AE" xlink:type="simple">25°55'6"N, 109°94'4"E</named-content></named-content>, 1. VI. 2023, 1340 m, leg. Shixin Liu. <bold><italic>Paratype</italic></bold> • 1 male (<named-content xmlns:xlink="http://www.w3.org/1999/xlink" content-type="dwc:institutional_code" xlink:title="Insect Collection of Henan University of Science and Technology, Luoyang, Henan, China" xlink:href="http://grbio.org/institution/henan-university" xlink:type="simple">HAUST</named-content>), same data as holotype.</p></tp:treatment-sec><tp:treatment-sec sec-type="diagnosis" id="SECID0EP4AE"><title>Diagnosis.</title><p>Eyes with sparse short hairs; first and second antennal segments dark yellow, third antennal segment black except base dark yellow; facial carina not particularly developed; eyes 2 times higher than gena; thorax black, with dense white pollen; <abbrev xmlns:xlink="http://www.w3.org/1999/xlink" xlink:title="acrostichal setae" id="ABBRID0EV4AE" xlink:type="simple">acr</abbrev> 1+2, <abbrev xmlns:xlink="http://www.w3.org/1999/xlink" xlink:title="intra-alar setae" id="ABBRID0EZ4AE" xlink:type="simple">ial</abbrev> 0+1, <abbrev xmlns:xlink="http://www.w3.org/1999/xlink" xlink:title="pteropleural setae" id="ABBRID0E44AE" xlink:type="simple">ppl</abbrev> absent; legs yellow except tarsus black; subcostal sclerite yellowish, bare; radial stem vein and subalar knob bare; abdomen with a mediodorsal dark vitta interrupted mediodorsally; cercus broad, terminal tip in dorsal view; paraphallus tip curved forward; hypophallus and acrophallus membranous.</p></tp:treatment-sec><tp:treatment-sec sec-type="description" id="SECID0EB5AE"><title>Description.</title><p><bold>Male.</bold> Thorax appears black in ground colour, slightly white pollinose. Wing brownish-yellow. Legs yellow, tarsus black. Abdomen largely yellow, with a mediodorsal dark vitta interrupted mediodorsally.</p><p><bold><italic>Head</italic></bold> (Figs <xref ref-type="fig" rid="F1">1</xref>, <xref ref-type="fig" rid="F1">3</xref>, <xref ref-type="fig" rid="F1">4</xref>). Eyes red, with sparse short hairs; post-ocellar setae and post-vertical setae present, eyes holoptic; Frons narrow, interfrontalia surface disappears at narrowest part; parafrontal yellow, with six pairs of frontal setae; parafacial and ocellar triangle dark yellow, with yellowish-white tomentum; gena yellow, with dense black setae; lunule bare; first and second antennal segments dark yellow, third antennal segment black except base dark yellow, first and second antennal segments with black setae, third antennal segment about 2 times longer than second antennal segment, arista plumose, arista longer than third antennal segment, but not more than epistome; mid-facial plate dark yellow, facial carina not particularly developed; palpus yellow; eyes 2 times higher than gena; postgena concolorous with gena, all yellow; hairs on postgena mostly black, yellowish hairs posteriorly.</p><p><bold><italic>Thorax</italic></bold> (Figs <xref ref-type="fig" rid="F1">1</xref>, <xref ref-type="fig" rid="F1">3</xref>) black, with slightly white pruinescence; prodorsum and dorsum of mesothorax with crinkly golden hair; <abbrev xmlns:xlink="http://www.w3.org/1999/xlink" xlink:title="acrostichal setae" id="ABBRID0EO6AE" xlink:type="simple">acr</abbrev> 1+2, <abbrev xmlns:xlink="http://www.w3.org/1999/xlink" xlink:title="dorsocentral setae" id="ABBRID0ES6AE" xlink:type="simple">dc</abbrev> 2+3, <abbrev xmlns:xlink="http://www.w3.org/1999/xlink" xlink:title="intra-alar setae" id="ABBRID0EW6AE" xlink:type="simple">ial</abbrev> 0+1, h 2, <abbrev xmlns:xlink="http://www.w3.org/1999/xlink" xlink:title="posthumeral setae" id="ABBRID0E16AE" xlink:type="simple">ph</abbrev> 1+0, <abbrev xmlns:xlink="http://www.w3.org/1999/xlink" xlink:title="prealar setae" id="ABBRID0E56AE" xlink:type="simple">pra</abbrev> 1, <abbrev xmlns:xlink="http://www.w3.org/1999/xlink" xlink:title="supraalar setae" id="ABBRID0EDAAG" xlink:type="simple">sal</abbrev> 1, <abbrev xmlns:xlink="http://www.w3.org/1999/xlink" xlink:title="postalar setae" id="ABBRID0EHAAG" xlink:type="simple">pal</abbrev> 2; scutellum black, with a tuft of crinkly golden hairs; anterior and posterior spiracles yellow, proepimeral setae present; anepisternum black, with crinkly golden hairs, <abbrev xmlns:xlink="http://www.w3.org/1999/xlink" xlink:title="mesopleural setae" id="ABBRID0ELAAG" xlink:type="simple">mpl</abbrev> 0+3, <abbrev xmlns:xlink="http://www.w3.org/1999/xlink" xlink:title="sternopleural setae" id="ABBRID0EPAAG" xlink:type="simple">spl</abbrev> 1+1; <abbrev xmlns:xlink="http://www.w3.org/1999/xlink" xlink:title="pteropleural setae" id="ABBRID0ETAAG" xlink:type="simple">ppl</abbrev> absent, with a tuft of crinkly golden hairs; inferior laterotergite bare.</p><p><bold><italic>Wings</italic></bold> (Fig. <xref ref-type="fig" rid="F1">5</xref>) brownish-hyaline; epaulet and basicostal scale dark yellow, subcostal sclerite yellowish, bare; radial stem vein and subalar knob bare; 2R<sub>5</sub> open, width 1/2 the length of <abbrev xmlns:xlink="http://www.w3.org/1999/xlink" xlink:title="radio-medial cross-vein" id="ABBRID0EEBAG" xlink:type="simple">r-m</abbrev>; upper calypter and lower calypter dark yellow, halter yellow.</p><fig id="F1" position="float" orientation="portrait"><object-id xmlns:xlink="http://www.w3.org/1999/xlink" content-type="doi" xlink:type="simple">10.3897/zookeys.1228.129419.figures1-5</object-id><object-id xmlns:xlink="http://www.w3.org/1999/xlink" content-type="arpha" xlink:type="simple">0A85790F-20EE-5BD4-A19A-BC5550FAA1DA</object-id><label>Figures 1–5.</label><caption><p><italic><tp:taxon-name><tp:taxon-name-part taxon-name-part-type="genus" reg="Dexopollenia">Dexopollenia</tp:taxon-name-part><tp:taxon-name-part taxon-name-part-type="species" reg="guangxiensis">guangxiensis</tp:taxon-name-part></tp:taxon-name></italic> Liu, Li &amp; Yao, sp. nov. male (holotype) <bold>1</bold> head, thorax, dorsal view <bold>2</bold> abdomen, dorsal view <bold>3</bold> habitus, lateral view <bold>4</bold> head, anterior view <bold>5</bold> wing. Scale bars: 3 mm.</p></caption><graphic xmlns:xlink="http://www.w3.org/1999/xlink" xlink:href="zookeys-1228-099_article-129419__-g001.jpg" position="float" orientation="portrait" xlink:type="simple" id="oo_1254370.jpg"><uri content-type="original_file" xlink:type="simple">https://binary.pensoft.net/fig/1254370</uri></graphic></fig><p><bold><italic>Legs</italic></bold> (Fig. <xref ref-type="fig" rid="F1">3</xref>) yellow except tarsus black, fore femur with 10 <abbrev xmlns:xlink="http://www.w3.org/1999/xlink" xlink:title="posteroventral setae" id="ABBRID0EVCAG" xlink:type="simple">pv</abbrev>, 4 <abbrev xmlns:xlink="http://www.w3.org/1999/xlink" xlink:title="posterodorsal setae" id="ABBRID0EZCAG" xlink:type="simple">pd</abbrev>; fore tibia with 3 <abbrev xmlns:xlink="http://www.w3.org/1999/xlink" xlink:title="anterodorsal setae" id="ABBRID0E4CAG" xlink:type="simple">ad</abbrev>, 2 <abbrev xmlns:xlink="http://www.w3.org/1999/xlink" xlink:title="posterodorsal setae" id="ABBRID0EBDAG" xlink:type="simple">pd</abbrev>; mid femur with 2 a; mid tibia with 2 <abbrev xmlns:xlink="http://www.w3.org/1999/xlink" xlink:title="anterodorsal setae" id="ABBRID0EFDAG" xlink:type="simple">ad</abbrev>, 2 p, 1 d, 2 <abbrev xmlns:xlink="http://www.w3.org/1999/xlink" xlink:title="posterodorsal setae" id="ABBRID0EJDAG" xlink:type="simple">pd</abbrev>; hind femora with 8 <abbrev xmlns:xlink="http://www.w3.org/1999/xlink" xlink:title="anterodorsal setae" id="ABBRID0ENDAG" xlink:type="simple">ad</abbrev>, 4 <abbrev xmlns:xlink="http://www.w3.org/1999/xlink" xlink:title="posterodorsal setae" id="ABBRID0ERDAG" xlink:type="simple">pd</abbrev>; hind tibia with 3 <abbrev xmlns:xlink="http://www.w3.org/1999/xlink" xlink:title="anterodorsal setae" id="ABBRID0EVDAG" xlink:type="simple">ad</abbrev>, 3 <abbrev xmlns:xlink="http://www.w3.org/1999/xlink" xlink:title="posterodorsal setae" id="ABBRID0EZDAG" xlink:type="simple">pd</abbrev>.</p><fig id="F2" position="float" orientation="portrait"><object-id xmlns:xlink="http://www.w3.org/1999/xlink" content-type="doi" xlink:type="simple">10.3897/zookeys.1228.129419.figures6-10</object-id><object-id xmlns:xlink="http://www.w3.org/1999/xlink" content-type="arpha" xlink:type="simple">3047332D-5FBE-555A-BCC6-0E253DCC157B</object-id><label>Figures 6–10.</label><caption><p><italic><tp:taxon-name><tp:taxon-name-part taxon-name-part-type="genus" reg="Dexopollenia">Dexopollenia</tp:taxon-name-part><tp:taxon-name-part taxon-name-part-type="species" reg="guangxiensis">guangxiensis</tp:taxon-name-part></tp:taxon-name></italic> Liu, Li &amp; Yao, sp. nov. male terminalia <bold>6</bold> cercus and surstyli, posterior view <bold>7</bold> cercus and surstyli, lateral view <bold>8</bold> terminalia lateral view <bold>9</bold><abbrev xmlns:xlink="http://www.w3.org/1999/xlink" xlink:title="sternite" id="ABBRID0EYEAG" xlink:type="simple">ST</abbrev><sub>5</sub> ventral view <bold>10</bold> phallic complex, lateral view. Scale bars: 0.3 mm. Abbreviations: acroph: acrophallus; cerc: cercus; hypoph: hypophallus; paraph: paraphallus; pgt: postgonites; pregt: pregonites; sur: surstyli.</p></caption><graphic xmlns:xlink="http://www.w3.org/1999/xlink" xlink:href="zookeys-1228-099_article-129419__-g002.jpg" position="float" orientation="portrait" xlink:type="simple" id="oo_1254371.jpg"><uri content-type="original_file" xlink:type="simple">https://binary.pensoft.net/fig/1254371</uri></graphic></fig><p><bold><italic>Abdomen</italic></bold> (Figs <xref ref-type="fig" rid="F1">2</xref>, <xref ref-type="fig" rid="F1">3</xref>) largely yellow, with a mediodorsal dark vitta interrupted mediodorsally; <abbrev xmlns:xlink="http://www.w3.org/1999/xlink" xlink:title="sternite" id="ABBRID0ETFAG" xlink:type="simple">ST</abbrev><sub>1–4</sub> with long black setae, terminal margin of lateral lobe of <abbrev xmlns:xlink="http://www.w3.org/1999/xlink" xlink:title="sternite" id="ABBRID0EYFAG" xlink:type="simple">ST</abbrev><sub>5</sub> with a black spot (Fig. <xref ref-type="fig" rid="F2">9</xref>); epandrium with long dense black setae. Male terminalia: medial side of surstyli with dense black hairs in posterior view (Fig. <xref ref-type="fig" rid="F2">6</xref>); cerci broad, terminal tip in posterior view (Fig. <xref ref-type="fig" rid="F2">6</xref>); surstyli broad and terminal rounded in lateral view (Figs <xref ref-type="fig" rid="F2">7</xref>, <xref ref-type="fig" rid="F2">8</xref>); pregonite with a row of black setae, and postgonites with one black seta; paraphallus terminal curved forward; hypophallus and acrophallus membranous (Figs <xref ref-type="fig" rid="F2">8</xref>, <xref ref-type="fig" rid="F2">10</xref>).</p><p><bold>Female.</bold> Unknown.</p></tp:treatment-sec><tp:treatment-sec sec-type="description" id="SECID0E4GAG"><title>Measurements.</title><p>Male. Body length 5.1–8.6 mm.</p></tp:treatment-sec><tp:treatment-sec sec-type="etymology" id="SECID0ECHAG"><title>Etymology.</title><p>The specific epithet is chosen after Guangxi Province where the holotype was collected.</p></tp:treatment-sec><tp:treatment-sec sec-type="distribution" id="SECID0EHHAG"><title>Distribution.</title><p>China (Guangxi).</p></tp:treatment-sec><tp:treatment-sec sec-type="remarks" id="SECID0EMHAG"><title>Remarks.</title><p>This new species is similar to <italic><tp:taxon-name><tp:taxon-name-part taxon-name-part-type="genus" reg="Dexopollenia">D.</tp:taxon-name-part><tp:taxon-name-part taxon-name-part-type="species" reg="maculata">maculata</tp:taxon-name-part></tp:taxon-name></italic> Villeneuve, 1933, but differs in the following points: <abbrev xmlns:xlink="http://www.w3.org/1999/xlink" xlink:title="intra-alar setae" id="ABBRID0E4HAG" xlink:type="simple">ial</abbrev> 0+1, <abbrev xmlns:xlink="http://www.w3.org/1999/xlink" xlink:title="anterodorsal setae" id="ABBRID0EBIAG" xlink:type="simple">ad</abbrev> 2, T<sub>1–4</sub> with a mediodorsal dark vitta interrupted mediodorsally, and cerci broad in dorsal view. Further, the new species paraphallus is slightly wider and rounded terminally compared to the <italic><tp:taxon-name><tp:taxon-name-part taxon-name-part-type="genus" reg="Dexopollenia">D.</tp:taxon-name-part><tp:taxon-name-part taxon-name-part-type="species" reg="maculata">maculata</tp:taxon-name-part></tp:taxon-name></italic> paraphallus, and the new species postgonites is longer than the <italic><tp:taxon-name><tp:taxon-name-part taxon-name-part-type="genus" reg="Dexopollenia">D.</tp:taxon-name-part><tp:taxon-name-part taxon-name-part-type="species" reg="maculata">maculata</tp:taxon-name-part></tp:taxon-name></italic> postgonites.</p></tp:treatment-sec></tp:taxon-treatment>
