# Supplementary material for: ﻿Three new species of Polleniidae (Diptera) from China
Source: Zookeys. 2025 Feb 18;1228:99–114. doi: 10.3897/zookeys.1228.129419 (PMC11862896; doi:10.3897/zookeys.1228.129419)
Supplement: XML Treatment for Dexopollenia chongqingensis [file zookeys.1228.129419-treatment3.xml]

<!DOCTYPE tp:taxon-treatment
  PUBLIC "-//TaxonX//DTD Taxonomic Treatment Publishing DTD v0 20100105//EN" "tax-treatment-NSO.dtd">
<tp:taxon-treatment xmlns:tp="http://www.plazi.org/taxpub"><tp:treatment-meta><kwd-group><label>Taxon classification</label><kwd>
                <named-content content-type="kingdom">Animalia</named-content>
              </kwd><kwd>
                <named-content content-type="order">Diptera</named-content>
              </kwd><kwd>
                <named-content content-type="family">Polleniidae</named-content>
              </kwd></kwd-group><mixed-citation publication-type="journal"><person-group><name><surname>Liu</surname><given-names>Shixin</given-names></name><name><surname>Ji</surname><given-names>Honghu</given-names></name><name><surname>Li</surname><given-names>Wenliang</given-names></name><name><surname>Yao</surname><given-names>Gang</given-names></name></person-group><article-title>﻿Three new species of <tp:taxon-name><tp:taxon-name-part taxon-name-part-type="family">Polleniidae</tp:taxon-name-part></tp:taxon-name> (<tp:taxon-name><tp:taxon-name-part taxon-name-part-type="order">Diptera</tp:taxon-name-part></tp:taxon-name>) from China</article-title><source>Zookeys</source><day>18</day><month>02</month><year>2025</year><volume>1228</volume><fpage>99</fpage><lpage>114</lpage><pub-id pub-id-type="doi">10.3897/zookeys.1228.129419</pub-id></mixed-citation></tp:treatment-meta><tp:nomenclature><label>﻿</label><tp:taxon-name>
              <object-id xmlns:xlink="http://www.w3.org/1999/xlink" content-type="arpha" xlink:type="simple">E05A48DB-614C-5BA6-8F99-C16CBEFA9B55</object-id>
              <tp:taxon-name-part taxon-name-part-type="genus" reg="Dexopollenia">Dexopollenia</tp:taxon-name-part>
              <tp:taxon-name-part taxon-name-part-type="species" reg="chongqingensis">chongqingensis</tp:taxon-name-part>
              <object-id xmlns:xlink="http://www.w3.org/1999/xlink" content-type="zoobank" xlink:type="simple">https://zoobank.org/79D82223-F59A-407F-8AEC-EC05BE4350A1</object-id>
            </tp:taxon-name><tp:taxon-authority>Liu, Li &amp; Yao</tp:taxon-authority><tp:taxon-status xmlns:xlink="http://www.w3.org/1999/xlink" xlink:type="simple">sp. nov.</tp:taxon-status><xref ref-type="fig" rid="F3">Figs 11–15</xref><xref ref-type="fig" rid="F4">, 16–20</xref></tp:nomenclature><tp:treatment-sec sec-type="type material" id="SECID0EPKAG"><title>Type material.</title><p><bold><italic>Holotype</italic></bold> • (dissected), male (<named-content xmlns:xlink="http://www.w3.org/1999/xlink" content-type="dwc:institutional_code" xlink:title="Insect Collection of Henan University of Science and Technology, Luoyang, Henan, China" xlink:href="http://grbio.org/institution/henan-university" xlink:type="simple">HAUST</named-content>), CHINA: Red flag guard station, Yintiaoling, Wuxi County, Chongqing, <named-content xmlns:xlink="http://www.w3.org/1999/xlink" content-type="dwc:verbatimCoordinates" xlink:type="simple"><named-content content-type="geo-json" specific-use="{&#34;type&#34;:&#34;Point&#34;,&#34;coordinates&#34;:[109.819676,31.508971]}" id="NCID0ECLAG" xlink:type="simple">31°30'32.2972"N, 109°49'10.8334"E</named-content></named-content>, 16. VIII. 2023, 1125 m, leg. Xulong Chen. <bold><italic>Paratypes</italic></bold> • 2 males (<named-content xmlns:xlink="http://www.w3.org/1999/xlink" content-type="dwc:institutional_code" xlink:title="Insect Collection of Henan University of Science and Technology, Luoyang, Henan, China" xlink:href="http://grbio.org/institution/henan-university" xlink:type="simple">HAUST</named-content>), same data as holotype.</p></tp:treatment-sec><tp:treatment-sec sec-type="diagnosis" id="SECID0EPLAG"><title>Diagnosis.</title><p>Eyes bare; interfrontalia reddish-brown; parafrontal gray, with seven pairs of frontal setae; parafacial and ocellar triangle reddish-brown, parafacial base gray; first and second antennal segments brown, third antennal segment reddish-brown except base brown, third antennal segment about 2.5 times longer than second antennal segment, arista plumose; eyes 3 times height of gena. Thorax black, <abbrev xmlns:xlink="http://www.w3.org/1999/xlink" xlink:title="acrostichal setae" id="ABBRID0EYLAG" xlink:type="simple">acr</abbrev> 1+2, <abbrev xmlns:xlink="http://www.w3.org/1999/xlink" xlink:title="dorsocentral setae" id="ABBRID0E3LAG" xlink:type="simple">dc</abbrev> 2+3, <abbrev xmlns:xlink="http://www.w3.org/1999/xlink" xlink:title="intra-alar setae" id="ABBRID0EAMAG" xlink:type="simple">ial</abbrev> 0+2, h 2, <abbrev xmlns:xlink="http://www.w3.org/1999/xlink" xlink:title="posthumeral setae" id="ABBRID0EEMAG" xlink:type="simple">ph</abbrev> 1+0, <abbrev xmlns:xlink="http://www.w3.org/1999/xlink" xlink:title="prealar setae" id="ABBRID0EIMAG" xlink:type="simple">pra</abbrev> 1, <abbrev xmlns:xlink="http://www.w3.org/1999/xlink" xlink:title="supraalar setae" id="ABBRID0EMMAG" xlink:type="simple">sal</abbrev> 1, <abbrev xmlns:xlink="http://www.w3.org/1999/xlink" xlink:title="postalar setae" id="ABBRID0EQMAG" xlink:type="simple">pal</abbrev> 2; scutellum dark reddish-brown. T<sub>1+2</sub> all yellow, T<sub>3–4</sub> with a dark stripe in the middle, T<sub>4</sub> almost black, T<sub>5</sub> all black; surstyli end bends to both sides in posterior view; cercus slender, terminal tip bottom 2/5 black in dorsal view; surstyli broad in lateral view.</p></tp:treatment-sec><tp:treatment-sec sec-type="description" id="SECID0E3MAG"><title>Description.</title><p><bold>Male.</bold> Thorax appears black in ground colour, slightly white pollinose. Wing brownish-yellow. Legs yellow. Abdomen largely yellow, T<sub>1+2</sub> all yellow, T<sub>3–4</sub> with a dark stripe in the middle, T<sub>4</sub> almost black, T<sub>5</sub> all black.</p><p><bold><italic>Head</italic></bold> (Figs <xref ref-type="fig" rid="F3">11</xref>, <xref ref-type="fig" rid="F3">13</xref>, <xref ref-type="fig" rid="F3">14</xref>). Eyes red, bare; eyes holoptic; frons narrow, interfrontalia surface disappears at narrowest part, interfrontalia reddish-brown; parafrontal gray, with seven pairs of frontal setae; parafacial and ocellar triangle reddish-brown, parafacial base gray; gena yellow, with dense black setae; lunule bare; first and second antennal segments brown, third antennal segment reddish-brown except base brown, third antennal segment about 2.5 times longer than second antennal segment, arista plumose; mid-facial plate dark reddish-brown, facial carina not particularly developed; palpus yellow; eyes 3 times higher than gena; postgena concolorous with gena, all yellow.</p><fig id="F3" position="float" orientation="portrait"><object-id xmlns:xlink="http://www.w3.org/1999/xlink" content-type="doi" xlink:type="simple">10.3897/zookeys.1228.129419.figures11-15</object-id><object-id xmlns:xlink="http://www.w3.org/1999/xlink" content-type="arpha" xlink:type="simple">E841B730-6E59-505E-86C9-C807A87BD239</object-id><label>Figures 11–15.</label><caption><p><italic><tp:taxon-name><tp:taxon-name-part taxon-name-part-type="genus" reg="Dexopollenia">Dexopollenia</tp:taxon-name-part><tp:taxon-name-part taxon-name-part-type="species" reg="chongqingensis">chongqingensis</tp:taxon-name-part></tp:taxon-name></italic> Liu, Li &amp; Yao, sp. nov. male (holotype) <bold>11</bold> head, thorax, dorsal view <bold>12</bold> abdomen, dorsal view <bold>13</bold> habitus, lateral view <bold>14</bold> head, anterior view <bold>15</bold> wing. Scale bars: 3 mm.</p></caption><graphic xmlns:xlink="http://www.w3.org/1999/xlink" xlink:href="zookeys-1228-099_article-129419__-g003.jpg" position="float" orientation="portrait" xlink:type="simple" id="oo_1254372.jpg"><uri content-type="original_file" xlink:type="simple">https://binary.pensoft.net/fig/1254372</uri></graphic></fig><fig id="F4" position="float" orientation="portrait"><object-id xmlns:xlink="http://www.w3.org/1999/xlink" content-type="doi" xlink:type="simple">10.3897/zookeys.1228.129419.figures16-20</object-id><object-id xmlns:xlink="http://www.w3.org/1999/xlink" content-type="arpha" xlink:type="simple">7E41B920-5155-5EB2-A02E-202613BE780C</object-id><label>Figures 16–20.</label><caption><p><italic><tp:taxon-name><tp:taxon-name-part taxon-name-part-type="genus" reg="Dexopollenia">Dexopollenia</tp:taxon-name-part><tp:taxon-name-part taxon-name-part-type="species" reg="chongqingensis">chongqingensis</tp:taxon-name-part></tp:taxon-name></italic> Liu, Li &amp; Yao, sp. nov. male terminalia <bold>16</bold> cercus and surstyli, posterior view <bold>17</bold> cercus and surstyli, lateral view <bold>18</bold> terminalia lateral view <bold>19</bold><abbrev xmlns:xlink="http://www.w3.org/1999/xlink" xlink:title="sternite" id="ABBRID0ECQAG" xlink:type="simple">ST</abbrev><sub>5</sub> ventral view <bold>20</bold> phallic complex, lateral view. Scale bars: 0.3 mm.</p></caption><graphic xmlns:xlink="http://www.w3.org/1999/xlink" xlink:href="zookeys-1228-099_article-129419__-g004.jpg" position="float" orientation="portrait" xlink:type="simple" id="oo_1254373.jpg"><uri content-type="original_file" xlink:type="simple">https://binary.pensoft.net/fig/1254373</uri></graphic></fig><p><bold><italic>Thorax</italic></bold> (Figs <xref ref-type="fig" rid="F3">11</xref>, <xref ref-type="fig" rid="F3">13</xref>) black, with slightly white pruinescence; prodorsum and dorsum of mesothorax with crinkly golden hair; <abbrev xmlns:xlink="http://www.w3.org/1999/xlink" xlink:title="acrostichal setae" id="ABBRID0E4QAG" xlink:type="simple">acr</abbrev> 1+2, <abbrev xmlns:xlink="http://www.w3.org/1999/xlink" xlink:title="dorsocentral setae" id="ABBRID0EBRAG" xlink:type="simple">dc</abbrev> 2+3, <abbrev xmlns:xlink="http://www.w3.org/1999/xlink" xlink:title="intra-alar setae" id="ABBRID0EFRAG" xlink:type="simple">ial</abbrev> 0+2, h 2, <abbrev xmlns:xlink="http://www.w3.org/1999/xlink" xlink:title="posthumeral setae" id="ABBRID0EJRAG" xlink:type="simple">ph</abbrev> 1+0, <abbrev xmlns:xlink="http://www.w3.org/1999/xlink" xlink:title="prealar setae" id="ABBRID0ENRAG" xlink:type="simple">pra</abbrev> 1, <abbrev xmlns:xlink="http://www.w3.org/1999/xlink" xlink:title="supraalar setae" id="ABBRID0ERRAG" xlink:type="simple">sal</abbrev> 1, <abbrev xmlns:xlink="http://www.w3.org/1999/xlink" xlink:title="postalar setae" id="ABBRID0EVRAG" xlink:type="simple">pal</abbrev> 2; scutellum dark reddish-brown; anterior and posterior spiracles yellow, proepimeral setae present; anepisternum black, with crinkly golden hair, <abbrev xmlns:xlink="http://www.w3.org/1999/xlink" xlink:title="mesopleural setae" id="ABBRID0EZRAG" xlink:type="simple">mpl</abbrev> 0+4, <abbrev xmlns:xlink="http://www.w3.org/1999/xlink" xlink:title="sternopleural setae" id="ABBRID0E4RAG" xlink:type="simple">spl</abbrev> 1+1; <abbrev xmlns:xlink="http://www.w3.org/1999/xlink" xlink:title="pteropleural setae" id="ABBRID0EBSAG" xlink:type="simple">ppl</abbrev> absent, with a tuft of crinkly golden hair; inferior laterotergite bare.</p><p><bold><italic>Wing</italic></bold> (Fig. <xref ref-type="fig" rid="F3">15</xref>) brownish-hyaline; epaulet and basicostal scale yellow, subcostal sclerite yellowish, bare; radial stem vein and subalar knob bare; 2R<sub>5</sub> open; upper calypter and lower calypter brown, halter yellow.</p><p><bold><italic>Legs</italic></bold> (Fig. <xref ref-type="fig" rid="F3">13</xref>) yellow, fore femur with 10 <abbrev xmlns:xlink="http://www.w3.org/1999/xlink" xlink:title="posteroventral setae" id="ABBRID0E4SAG" xlink:type="simple">pv</abbrev>, 4 <abbrev xmlns:xlink="http://www.w3.org/1999/xlink" xlink:title="posterodorsal setae" id="ABBRID0EBTAG" xlink:type="simple">pd</abbrev>, 3 p; fore tibia with 3 p, 2 <abbrev xmlns:xlink="http://www.w3.org/1999/xlink" xlink:title="anterodorsal setae" id="ABBRID0EFTAG" xlink:type="simple">ad</abbrev>; mid femur with 3 <abbrev xmlns:xlink="http://www.w3.org/1999/xlink" xlink:title="posteroventral setae" id="ABBRID0EJTAG" xlink:type="simple">pv</abbrev>, 2 <abbrev xmlns:xlink="http://www.w3.org/1999/xlink" xlink:title="anteroventral setae" id="ABBRID0ENTAG" xlink:type="simple">av</abbrev>; mid tibia with 1 <abbrev xmlns:xlink="http://www.w3.org/1999/xlink" xlink:title="anterodorsal setae" id="ABBRID0ERTAG" xlink:type="simple">ad</abbrev>, 1 <abbrev xmlns:xlink="http://www.w3.org/1999/xlink" xlink:title="posterodorsal setae" id="ABBRID0EVTAG" xlink:type="simple">pd</abbrev>; hind femora with 7 <abbrev xmlns:xlink="http://www.w3.org/1999/xlink" xlink:title="anterodorsal setae" id="ABBRID0EZTAG" xlink:type="simple">ad</abbrev>, 7 <abbrev xmlns:xlink="http://www.w3.org/1999/xlink" xlink:title="anteroventral setae" id="ABBRID0E4TAG" xlink:type="simple">av</abbrev>, 5 <abbrev xmlns:xlink="http://www.w3.org/1999/xlink" xlink:title="posterodorsal setae" id="ABBRID0EBUAG" xlink:type="simple">pd</abbrev>; hind tibia with 3 <abbrev xmlns:xlink="http://www.w3.org/1999/xlink" xlink:title="anterodorsal setae" id="ABBRID0EFUAG" xlink:type="simple">ad</abbrev>, 2 <abbrev xmlns:xlink="http://www.w3.org/1999/xlink" xlink:title="posterodorsal setae" id="ABBRID0EJUAG" xlink:type="simple">pd</abbrev>.</p><p><bold><italic>Abdomen</italic></bold> (Figs <xref ref-type="fig" rid="F3">12</xref>, <xref ref-type="fig" rid="F3">13</xref>) largely yellow, with dense black hairs; T<sub>1+2</sub> all yellow, T<sub>3–4</sub> with a dark stripe in the middle, T<sub>4</sub> almost black, T<sub>5</sub> all black; <abbrev xmlns:xlink="http://www.w3.org/1999/xlink" xlink:title="sternite" id="ABBRID0EEVAG" xlink:type="simple">ST</abbrev><sub>1–4</sub> with long black seta, <abbrev xmlns:xlink="http://www.w3.org/1999/xlink" xlink:title="sternite" id="ABBRID0EJVAG" xlink:type="simple">ST</abbrev><sub>5</sub> tip with long black seta (Fig. <xref ref-type="fig" rid="F4">19</xref>). Male terminalia: surstyli end bends to both sides in posterior view (Fig. <xref ref-type="fig" rid="F4">16</xref>); cercus slender, terminal tip bottom 2/5 black in posterior view (Fig. <xref ref-type="fig" rid="F4">16</xref>); surstyli broad in lateral view (Figs <xref ref-type="fig" rid="F4">17</xref>, <xref ref-type="fig" rid="F4">18</xref>); pregonite with a row of black seta anteriorly, and one black seta posteriorly; paraphallus terminal curved forward; hypophallus and acrophallus membranous (Figs <xref ref-type="fig" rid="F4">18</xref>, <xref ref-type="fig" rid="F4">20</xref>).</p><p><bold>Female.</bold> Unknown.</p></tp:treatment-sec><tp:treatment-sec sec-type="description" id="SECID0EOWAG"><title>Measurements.</title><p>Male. Body length 3.4–8.6 mm.</p></tp:treatment-sec><tp:treatment-sec sec-type="etymology" id="SECID0ETWAG"><title>Etymology.</title><p>The specific epithet is chosen after Chongqing where the holotype was collected.</p></tp:treatment-sec><tp:treatment-sec sec-type="distribution" id="SECID0EYWAG"><title>Distribution.</title><p>China (Chongqing).</p></tp:treatment-sec><tp:treatment-sec sec-type="remarks" id="SECID0E4WAG"><title>Remarks.</title><p>This new species is similar to <italic><tp:taxon-name><tp:taxon-name-part taxon-name-part-type="genus" reg="Dexopollenia">D.</tp:taxon-name-part><tp:taxon-name-part taxon-name-part-type="species" reg="maculata">maculata</tp:taxon-name-part></tp:taxon-name></italic> Villeneuve, 1933, differing in the following points: tarsus yellow, T<sub>4</sub> mostly black, and T<sub>5</sub> all black. The cerci are slender and the basal 2/5 is black in posterior view. Surstyli are more slender than <italic><tp:taxon-name><tp:taxon-name-part taxon-name-part-type="genus" reg="Dexopollenia">D.</tp:taxon-name-part><tp:taxon-name-part taxon-name-part-type="species" reg="maculata">maculata</tp:taxon-name-part></tp:taxon-name></italic> in lateral view. The terminal paraphallus in the new species is approximately angular and curved; in <italic><tp:taxon-name><tp:taxon-name-part taxon-name-part-type="genus" reg="Dexopollenia">D.</tp:taxon-name-part><tp:taxon-name-part taxon-name-part-type="species" reg="maculata">maculata</tp:taxon-name-part></tp:taxon-name></italic> the terminal paraphallus is arc-shaped and bent. The lower part of the paraphallus in the new species is wide and in <italic><tp:taxon-name><tp:taxon-name-part taxon-name-part-type="genus" reg="Dexopollenia">D.</tp:taxon-name-part><tp:taxon-name-part taxon-name-part-type="species" reg="maculata">maculata</tp:taxon-name-part></tp:taxon-name></italic> it is slender.</p></tp:treatment-sec></tp:taxon-treatment>
