# Supplementary material for: ﻿Three new species of Polleniidae (Diptera) from China
Source: Zookeys. 2025 Feb 18;1228:99–114. doi: 10.3897/zookeys.1228.129419 (PMC11862896; doi:10.3897/zookeys.1228.129419)
Supplement: XML Treatment for Xanthotryxus [file zookeys.1228.129419-treatment4.xml]

<!DOCTYPE tp:taxon-treatment
  PUBLIC "-//TaxonX//DTD Taxonomic Treatment Publishing DTD v0 20100105//EN" "tax-treatment-NSO.dtd">
<tp:taxon-treatment xmlns:tp="http://www.plazi.org/taxpub"><tp:treatment-meta><kwd-group><label>Taxon classification</label><kwd>
                <named-content content-type="kingdom">Animalia</named-content>
              </kwd><kwd>
                <named-content content-type="order">Diptera</named-content>
              </kwd><kwd>
                <named-content content-type="family">Polleniidae</named-content>
              </kwd></kwd-group><mixed-citation publication-type="journal"><person-group><name><surname>Liu</surname><given-names>Shixin</given-names></name><name><surname>Ji</surname><given-names>Honghu</given-names></name><name><surname>Li</surname><given-names>Wenliang</given-names></name><name><surname>Yao</surname><given-names>Gang</given-names></name></person-group><article-title>﻿Three new species of <tp:taxon-name><tp:taxon-name-part taxon-name-part-type="family">Polleniidae</tp:taxon-name-part></tp:taxon-name> (<tp:taxon-name><tp:taxon-name-part taxon-name-part-type="order">Diptera</tp:taxon-name-part></tp:taxon-name>) from China</article-title><source>Zookeys</source><day>18</day><month>02</month><year>2025</year><volume>1228</volume><fpage>99</fpage><lpage>114</lpage><pub-id pub-id-type="doi">10.3897/zookeys.1228.129419</pub-id></mixed-citation></tp:treatment-meta><tp:nomenclature><label>﻿Genus</label><tp:taxon-name>
              <object-id xmlns:xlink="http://www.w3.org/1999/xlink" content-type="arpha" xlink:type="simple">894C659F-7FBD-5EEF-92B3-FE45C75345BB</object-id>
              <tp:taxon-name-part taxon-name-part-type="genus" reg="Xanthotryxus">Xanthotryxus</tp:taxon-name-part>
            </tp:taxon-name><tp:taxon-authority>Aldrich, 1930</tp:taxon-authority><tp:nomenclature-citation-list><tp:nomenclature-citation><tp:taxon-name>
                  <tp:taxon-name-part taxon-name-part-type="genus" reg="Xanthotryxus">Xanthotryxus</tp:taxon-name-part>
                </tp:taxon-name><comment>Aldrich, 1930: 3. Type species: <tp:taxon-name><tp:taxon-name-part taxon-name-part-type="genus" reg="Xanthotryxus">Xanthotryxus</tp:taxon-name-part><tp:taxon-name-part taxon-name-part-type="species" reg="mongol">mongol</tp:taxon-name-part></tp:taxon-name> Aldrich, 1930 (original designation).</comment></tp:nomenclature-citation></tp:nomenclature-citation-list></tp:nomenclature><tp:treatment-sec sec-type="diagnosis" id="SECID0EI1AG"><title>Diagnosis.</title><p>Adults of this genus can be recognized by the combination of the following characters: bulk size, body length 9–13 mm, body totally black; eyes bare; parafacial bare or with hairs, facial carina broadly flat or slightly round, not angular; antennae black, arista plumose, vibrissa far from epistoma; scutum, scutellum and tergite with crinkly golden hairs; propleura and basisternum bare, suprasquamal ridge bare, postalar declivity with tomentum; basal tubercle of R<sub>4+5</sub> with small black setae, subcostal sclerite with a tuft of setae and yellow villi; legs black; abdomen with golden tomentum, cerci slender, acrophallus well developed and hypophallus not well developed (<xref ref-type="bibr" rid="B8">Fan 1997</xref>).</p></tp:treatment-sec><tp:treatment-sec sec-type="distribution" id="SECID0EU1AG"><title>Distribution.</title><p>Palaearctic, Oriental.</p></tp:treatment-sec><ref-list><ref id="B8"><mixed-citation xmlns:xlink="http://www.w3.org/1999/xlink" xlink:type="simple"><person-group><name name-style="western"><surname>Fan</surname><given-names>ZD</given-names></name></person-group> (<year>1997</year>) <tp:taxon-name><tp:taxon-name-part taxon-name-part-type="order">Diptera</tp:taxon-name-part></tp:taxon-name>: <tp:taxon-name><tp:taxon-name-part taxon-name-part-type="family">Calliphoridae</tp:taxon-name-part></tp:taxon-name>, 407–438. In: Fauna Sinica <tp:taxon-name><tp:taxon-name-part taxon-name-part-type="class">Insecta</tp:taxon-name-part></tp:taxon-name> Vol. 6. Science Press, Beijing, 1–707.</mixed-citation></ref></ref-list></tp:taxon-treatment>
