# Supplementary material for: ﻿Three new species of Polleniidae (Diptera) from China
Source: Zookeys. 2025 Feb 18;1228:99–114. doi: 10.3897/zookeys.1228.129419 (PMC11862896; doi:10.3897/zookeys.1228.129419)
Supplement: XML Treatment for Xanthotryxus huapingensis [file zookeys.1228.129419-treatment5.xml]

<!DOCTYPE tp:taxon-treatment
  PUBLIC "-//TaxonX//DTD Taxonomic Treatment Publishing DTD v0 20100105//EN" "tax-treatment-NSO.dtd">
<tp:taxon-treatment xmlns:tp="http://www.plazi.org/taxpub"><tp:treatment-meta><kwd-group><label>Taxon classification</label><kwd>
                <named-content content-type="kingdom">Animalia</named-content>
              </kwd><kwd>
                <named-content content-type="order">Diptera</named-content>
              </kwd><kwd>
                <named-content content-type="family">Polleniidae</named-content>
              </kwd></kwd-group><mixed-citation publication-type="journal"><person-group><name><surname>Liu</surname><given-names>Shixin</given-names></name><name><surname>Ji</surname><given-names>Honghu</given-names></name><name><surname>Li</surname><given-names>Wenliang</given-names></name><name><surname>Yao</surname><given-names>Gang</given-names></name></person-group><article-title>﻿Three new species of <tp:taxon-name><tp:taxon-name-part taxon-name-part-type="family">Polleniidae</tp:taxon-name-part></tp:taxon-name> (<tp:taxon-name><tp:taxon-name-part taxon-name-part-type="order">Diptera</tp:taxon-name-part></tp:taxon-name>) from China</article-title><source>Zookeys</source><day>18</day><month>02</month><year>2025</year><volume>1228</volume><fpage>99</fpage><lpage>114</lpage><pub-id pub-id-type="doi">10.3897/zookeys.1228.129419</pub-id></mixed-citation></tp:treatment-meta><tp:nomenclature><label>﻿</label><tp:taxon-name>
              <object-id xmlns:xlink="http://www.w3.org/1999/xlink" content-type="arpha" xlink:type="simple">64883528-05D0-5AC6-A29F-45218BF87636</object-id>
              <tp:taxon-name-part taxon-name-part-type="genus" reg="Xanthotryxus">Xanthotryxus</tp:taxon-name-part>
              <tp:taxon-name-part taxon-name-part-type="species" reg="huapingensis">huapingensis</tp:taxon-name-part>
              <object-id xmlns:xlink="http://www.w3.org/1999/xlink" content-type="zoobank" xlink:type="simple">https://zoobank.org/9FC00353-209C-4EF0-833F-C29BF84B410C</object-id>
            </tp:taxon-name><tp:taxon-authority>Liu, Li &amp; Yao</tp:taxon-authority><tp:taxon-status xmlns:xlink="http://www.w3.org/1999/xlink" xlink:type="simple">sp. nov.</tp:taxon-status><xref ref-type="fig" rid="F5">Figs 21–25</xref><xref ref-type="fig" rid="F6">, 26–30</xref></tp:nomenclature><tp:treatment-sec sec-type="type material" id="SECID0ELIBG"><title>Type material.</title><p><bold><italic>Holotype</italic></bold> • (dissected), male (<named-content xmlns:xlink="http://www.w3.org/1999/xlink" content-type="dwc:institutional_code" xlink:title="Insect Collection of Henan University of Science and Technology, Luoyang, Henan, China" xlink:href="http://grbio.org/institution/henan-university" xlink:type="simple">HAUST</named-content>), CHINA: Guangxi Zhuang Autonomous Region, Guilin City, Lingui District, Huangsha Yao Township, Anjiangping, <named-content xmlns:xlink="http://www.w3.org/1999/xlink" content-type="dwc:verbatimCoordinates" xlink:type="simple"><named-content content-type="geo-json" specific-use="{&#34;type&#34;:&#34;Point&#34;,&#34;coordinates&#34;:[110.567778,25.918333]}" id="NCID0E5IBG" xlink:type="simple">25°55'6"N, 109°94'4"E</named-content></named-content>, 1. VI. 2023, 1340 m, leg. Shixin Liu. <bold><italic>Paratypes</italic></bold> • 2 males (<named-content xmlns:xlink="http://www.w3.org/1999/xlink" content-type="dwc:institutional_code" xlink:title="Insect Collection of Henan University of Science and Technology, Luoyang, Henan, China" xlink:href="http://grbio.org/institution/henan-university" xlink:type="simple">HAUST</named-content>), same data as holotype.</p></tp:treatment-sec><tp:treatment-sec sec-type="diagnosis" id="SECID0ELJBG"><title>Diagnosis.</title><p>Eyes bare; third antennal segment about 2.5 times longer than second antennal segment, third antennal segment as long as distance from vibrissa to epistoma; eyes 3 times higher than gena; palpus black; h 4, <abbrev xmlns:xlink="http://www.w3.org/1999/xlink" xlink:title="pteropleural setae" id="ABBRID0ERJBG" xlink:type="simple">ppl</abbrev> 3, with a tuft of crinkly golden hairs; postalar declivity with a dense tuft of crinkly golden hairs; legs black; subcostal sclerite yellowish, with dense yellow tomentum and 2–3 setae; surstyli terminal extension and hook-like in lateral view.</p></tp:treatment-sec><tp:treatment-sec sec-type="description" id="SECID0EVJBG"><title>Description.</title><p><bold>Male.</bold> Black species. Thorax black with crinkly golden hairs. Wing brownish-yellow. Legs black. Abdomen black tessellate yellow sarcophagids markings.</p><p><bold><italic>Head</italic></bold> (Figs <xref ref-type="fig" rid="F5">21</xref>, <xref ref-type="fig" rid="F5">23</xref>, <xref ref-type="fig" rid="F5">24</xref>). Eyes red, bare; frons black, with sparse short black hair, eminence near antennae; interfrontalia surface linear at narrowest part; parafacial and mediane dull red, bare, with yellowish-white tomentum; lunule bare; antennae brownish, with yellowish-white tomentum, third antennal segment about 2.5 times longer than second antennal segment, arista plumose; facial carina well developed; third antennal segment as long as distance from vibrissa to epistoma; gena black, with dense black hairs; eyes 3 times higher gena; palpus black.</p><p><bold><italic>Thorax</italic></bold> (Figs <xref ref-type="fig" rid="F5">21</xref>, <xref ref-type="fig" rid="F5">23</xref>). black, with dense crinkly golden hairs; <abbrev xmlns:xlink="http://www.w3.org/1999/xlink" xlink:title="acrostichal setae" id="ABBRID0ECLBG" xlink:type="simple">acr</abbrev> 2+3, <abbrev xmlns:xlink="http://www.w3.org/1999/xlink" xlink:title="dorsocentral setae" id="ABBRID0EGLBG" xlink:type="simple">dc</abbrev> 2+3, <abbrev xmlns:xlink="http://www.w3.org/1999/xlink" xlink:title="intra-alar setae" id="ABBRID0EKLBG" xlink:type="simple">ial</abbrev> 0+2, h 4, <abbrev xmlns:xlink="http://www.w3.org/1999/xlink" xlink:title="posthumeral setae" id="ABBRID0EOLBG" xlink:type="simple">ph</abbrev> 3+0, <abbrev xmlns:xlink="http://www.w3.org/1999/xlink" xlink:title="prealar setae" id="ABBRID0ESLBG" xlink:type="simple">pra</abbrev> 1, <abbrev xmlns:xlink="http://www.w3.org/1999/xlink" xlink:title="supraalar setae" id="ABBRID0EWLBG" xlink:type="simple">sal</abbrev> 2, <abbrev xmlns:xlink="http://www.w3.org/1999/xlink" xlink:title="postalar setae" id="ABBRID0E1LBG" xlink:type="simple">pal</abbrev> 2; anterior and posterior spiracles black, proepimeral bristles present; anepisternum with a dense tuft of crinkly golden hairs on the posterior margin, <abbrev xmlns:xlink="http://www.w3.org/1999/xlink" xlink:title="mesopleural setae" id="ABBRID0E5LBG" xlink:type="simple">mpl</abbrev> 0+6, <abbrev xmlns:xlink="http://www.w3.org/1999/xlink" xlink:title="sternopleural setae" id="ABBRID0ECMBG" xlink:type="simple">spl</abbrev> 1+1, <abbrev xmlns:xlink="http://www.w3.org/1999/xlink" xlink:title="pteropleural setae" id="ABBRID0EGMBG" xlink:type="simple">ppl</abbrev> 3, with a tuft of crinkly golden hairs; postalar declivity with a dense tuft of crinkly golden hairs.</p><p><bold><italic>Wing</italic></bold> (Fig. <xref ref-type="fig" rid="F5">25</xref>) brownish-hyaline; epaulet and basicostal scale black; subcostal sclerite yellowish, with dense yellow tomentum and 2–3 setae; radial stem vein bare, radial vein knob with yellow tomentum; upper calypter and lower calypter reddish-brown.</p><fig id="F5" position="float" orientation="portrait"><object-id xmlns:xlink="http://www.w3.org/1999/xlink" content-type="doi" xlink:type="simple">10.3897/zookeys.1228.129419.figures21-25</object-id><object-id xmlns:xlink="http://www.w3.org/1999/xlink" content-type="arpha" xlink:type="simple">4091B100-E708-5D5E-9FDC-608514F21EE5</object-id><label>Figures 21–25.</label><caption><p><italic><tp:taxon-name><tp:taxon-name-part taxon-name-part-type="genus" reg="Xanthotryxus">Xanthotryxus</tp:taxon-name-part><tp:taxon-name-part taxon-name-part-type="species" reg="huapingensis">huapingensis</tp:taxon-name-part></tp:taxon-name></italic> Liu, Li &amp; Yao, sp. nov. male (holotype) <bold>21</bold> head, thorax, dorsal view <bold>22</bold> abdomen, dorsal view <bold>23</bold> habitus, lateral view <bold>24</bold> head, anterior view <bold>25</bold> wing. Scale bars: 3 mm.</p></caption><graphic xmlns:xlink="http://www.w3.org/1999/xlink" xlink:href="zookeys-1228-099_article-129419__-g005.jpg" position="float" orientation="portrait" xlink:type="simple" id="oo_1254374.jpg"><uri content-type="original_file" xlink:type="simple">https://binary.pensoft.net/fig/1254374</uri></graphic></fig><p><bold><italic>Legs</italic></bold> (Fig. <xref ref-type="fig" rid="F5">23</xref>) black, femora with white tomentum; tarsi with dense short yellow hairs on ventral surface; fore femur with 11 d, 13 <abbrev xmlns:xlink="http://www.w3.org/1999/xlink" xlink:title="posterodorsal setae" id="ABBRID0ECOBG" xlink:type="simple">pd</abbrev>, 14 v; mid femur with 11 v; mid tibia with 1 <abbrev xmlns:xlink="http://www.w3.org/1999/xlink" xlink:title="anterodorsal setae" id="ABBRID0EGOBG" xlink:type="simple">ad</abbrev>, 2 <abbrev xmlns:xlink="http://www.w3.org/1999/xlink" xlink:title="posterodorsal setae" id="ABBRID0EKOBG" xlink:type="simple">pd</abbrev>; hind femora with 1 d, 14 <abbrev xmlns:xlink="http://www.w3.org/1999/xlink" xlink:title="anterodorsal setae" id="ABBRID0EOOBG" xlink:type="simple">ad</abbrev>, 1 <abbrev xmlns:xlink="http://www.w3.org/1999/xlink" xlink:title="posterodorsal setae" id="ABBRID0ESOBG" xlink:type="simple">pd</abbrev>, 10 v, 7 <abbrev xmlns:xlink="http://www.w3.org/1999/xlink" xlink:title="anteroventral setae" id="ABBRID0EWOBG" xlink:type="simple">av</abbrev>; hind tibia with 3 <abbrev xmlns:xlink="http://www.w3.org/1999/xlink" xlink:title="anterodorsal setae" id="ABBRID0E1OBG" xlink:type="simple">ad</abbrev>, 5 <abbrev xmlns:xlink="http://www.w3.org/1999/xlink" xlink:title="posterodorsal setae" id="ABBRID0E5OBG" xlink:type="simple">pd</abbrev>.</p><fig id="F6" position="float" orientation="portrait"><object-id xmlns:xlink="http://www.w3.org/1999/xlink" content-type="doi" xlink:type="simple">10.3897/zookeys.1228.129419.figures26-30</object-id><object-id xmlns:xlink="http://www.w3.org/1999/xlink" content-type="arpha" xlink:type="simple">306B3891-264F-50C1-B7C7-B0E3BEEC3A1B</object-id><label>Figures 26–30.</label><caption><p><italic><tp:taxon-name><tp:taxon-name-part taxon-name-part-type="genus" reg="Xanthotryxus">Xanthotryxus</tp:taxon-name-part><tp:taxon-name-part taxon-name-part-type="species" reg="huapingensis">huapingensis</tp:taxon-name-part></tp:taxon-name></italic> Liu, Li &amp; Yao, sp. nov. male terminalia <bold>26</bold> cerci and surstyli, posterior view <bold>27</bold> cerci and surstyli, lateral view <bold>28</bold> terminalia lateral view <bold>29</bold><abbrev xmlns:xlink="http://www.w3.org/1999/xlink" xlink:title="sternite" id="ABBRID0E4PBG" xlink:type="simple">ST</abbrev><sub>5</sub> ventral view <bold>30</bold> phallic complex, lateral view. Scale bars: 0.3 mm.</p></caption><graphic xmlns:xlink="http://www.w3.org/1999/xlink" xlink:href="zookeys-1228-099_article-129419__-g006.jpg" position="float" orientation="portrait" xlink:type="simple" id="oo_1254375.jpg"><uri content-type="original_file" xlink:type="simple">https://binary.pensoft.net/fig/1254375</uri></graphic></fig><p><bold><italic>Abdomen</italic></bold> (Figs <xref ref-type="fig" rid="F5">22</xref>, <xref ref-type="fig" rid="F5">23</xref>) black, tessellate yellow sarcophagids markings; <abbrev xmlns:xlink="http://www.w3.org/1999/xlink" xlink:title="sternite" id="ABBRID0EYQBG" xlink:type="simple">ST</abbrev><sub>1</sub> with yellow setae, <abbrev xmlns:xlink="http://www.w3.org/1999/xlink" xlink:title="sternite" id="ABBRID0E4QBG" xlink:type="simple">ST</abbrev><sub>2–5</sub> with black setae and yellow setae; <abbrev xmlns:xlink="http://www.w3.org/1999/xlink" xlink:title="sternite" id="ABBRID0ECRBG" xlink:type="simple">ST</abbrev><sub>5</sub> two prominences on the ventral surface (Fig. <xref ref-type="fig" rid="F6">29</xref>). Male terminalia: end of surstyli curved inward in posterior view (Fig. <xref ref-type="fig" rid="F6">26</xref>); end of cerci sharp and curved backward in posterior view (Fig. <xref ref-type="fig" rid="F6">26</xref>); surstyli hook-like in lateral view (Figs <xref ref-type="fig" rid="F6">27</xref>, <xref ref-type="fig" rid="F6">28</xref>); pregonites with a row of black setae, postgonites bare; paraphallus slender and curved forward; hypophallus membranous; acrophallus well developed and terminal trumpet (Figs <xref ref-type="fig" rid="F6">28</xref>, <xref ref-type="fig" rid="F6">30</xref>).</p><p><bold>Female.</bold> Unknown.</p></tp:treatment-sec><tp:treatment-sec sec-type="description" id="SECID0EHSBG"><title>Measurements.</title><p>Male. Body length 11.3–14.5 mm.</p></tp:treatment-sec><tp:treatment-sec sec-type="etymology" id="SECID0EMSBG"><title>Etymology.</title><p>The specific epithet is chosen after Huaping National Nature Reserve, Guangxi Province where the holotype was collected.</p></tp:treatment-sec><tp:treatment-sec sec-type="distribution" id="SECID0ERSBG"><title>Distribution.</title><p>China (Guangxi).</p></tp:treatment-sec><tp:treatment-sec sec-type="remarks" id="SECID0EWSBG"><title>Remarks.</title><p>The new species is similar to <italic><tp:taxon-name><tp:taxon-name-part taxon-name-part-type="genus" reg="Xanthotryxus">X.</tp:taxon-name-part><tp:taxon-name-part taxon-name-part-type="species" reg="draco">draco</tp:taxon-name-part></tp:taxon-name></italic> Aldrich, 1930, but it differs by the following points: h 4, <abbrev xmlns:xlink="http://www.w3.org/1999/xlink" xlink:title="posthumeral setae" id="ABBRID0EHTBG" xlink:type="simple">ph</abbrev> 3+0, <abbrev xmlns:xlink="http://www.w3.org/1999/xlink" xlink:title="pteropleural setae" id="ABBRID0ELTBG" xlink:type="simple">ppl</abbrev> 3, base of the antennae distinctly separated, terminal extension of surstyli hook-like in lateral view. The new species paraphallus is slender, and the acrophallus is not as developed as in <italic><tp:taxon-name><tp:taxon-name-part taxon-name-part-type="genus" reg="Xanthotryxus">X.</tp:taxon-name-part><tp:taxon-name-part taxon-name-part-type="species" reg="draco">draco</tp:taxon-name-part></tp:taxon-name></italic>. The new species phallus is rather similar to that of <italic><tp:taxon-name><tp:taxon-name-part taxon-name-part-type="genus" reg="Xanthotryxus">X.</tp:taxon-name-part><tp:taxon-name-part taxon-name-part-type="species" reg="mongol">mongol</tp:taxon-name-part></tp:taxon-name></italic> and <italic><tp:taxon-name><tp:taxon-name-part taxon-name-part-type="genus" reg="Xanthotryxus">X.</tp:taxon-name-part><tp:taxon-name-part taxon-name-part-type="species" reg="uniapicalis">uniapicalis</tp:taxon-name-part></tp:taxon-name></italic>, but can be separated from the latter two as follows: the end of the <italic><tp:taxon-name><tp:taxon-name-part taxon-name-part-type="genus" reg="Xanthotryxus">X.</tp:taxon-name-part><tp:taxon-name-part taxon-name-part-type="species" reg="mongol">mongol</tp:taxon-name-part></tp:taxon-name></italic> paraphallus is approximately angular curved, while in the new species the paraphallus terminal is arc-shaped and bent; moreover, the new species paraphallus is thinner than that of <italic><tp:taxon-name><tp:taxon-name-part taxon-name-part-type="genus" reg="Xanthotryxus">X.</tp:taxon-name-part><tp:taxon-name-part taxon-name-part-type="species" reg="mongol">mongol</tp:taxon-name-part></tp:taxon-name></italic>; the new species paraphallus does not bend forward beyond the hypophallus in lateral view, whereas the <italic><tp:taxon-name><tp:taxon-name-part taxon-name-part-type="genus" reg="Xanthotryxus">X.</tp:taxon-name-part><tp:taxon-name-part taxon-name-part-type="species" reg="uniapicalis">uniapicalis</tp:taxon-name-part></tp:taxon-name></italic> paraphallus bends forward over the hypophallus in lateral view.</p></tp:treatment-sec></tp:taxon-treatment>
